# Supplementary material for: Mutation of the Conserved Threonine 8 within the Human ARF Tumour Suppressor Protein Regulates Autophagy
Source: Biomolecules. 2022 Jan 13;12(1):126. doi: 10.3390/biom12010126 (PMC8773949; doi:10.3390/biom12010126)
Supplement: Supplementary file 1 [file biomolecules-12-00126-s001.zip]

Archive with 1 entries (1 files):
- biomolecules-1485154-supplementary.pdf
